# Supplementary material for: Decision-Making Time Analysis for Assessing Processing Speed in Athletes during Motor Reaction Tasks
Source: Sports (Basel). 2024 May 29;12(6):151. doi: 10.3390/sports12060151 (PMC11207928; doi:10.3390/sports12060151)
Supplement: Supplementary file 1 [file sports-12-00151-s001.zip]

Archive with 1 entries (1 files):
- sports-2963267-supplementary.pdf
